# Supplementary material for: The Prevalence of Multidrug-Resistant Enterobacteriaceae among Neonates in Kuwait
Source: Diagnostics (Basel). 2023 Apr 21;13(8):1505. doi: 10.3390/diagnostics13081505 (PMC10137823; doi:10.3390/diagnostics13081505)
Supplement: Supplementary file 1 [file diagnostics-13-01505-s001.zip]

Archive with 1 entries (1 files):
- diagnostics-2308784-supplementary.pdf
